# Supplementary material for: Environmental DNA screening of Phocoenobacter atlanticus subsp. atlanticus in Atlantic salmon aquaculture
Source: PLoS One. 2026 Apr 27;21(4):e0347930. doi: 10.1371/journal.pone.0347930 (PMC13120051; doi:10.1371/journal.pone.0347930)
Supplement: S1 Table — (XLSX) [file pone.0347930.s001.xlsx]

## Sheet: Supplementary table 1
Supplementary table 1 - Overview of eDNA samples and qPCR results
Date	Trial	Farm_no	Sample_loc	Sample_no	Sample_Type	Cq_value_1	Cq_value_10	Conclusion_sample	Conclusion_site
October 2021	A	A13	Net pen	1	Water	NoCq	NA	Negative	non_detect
October 2021	A	A13	Before	2	Water	NoCq	NA	Negative	non_detect
October 2021	A	A13	During 1/3	3	Water	NoCq	NA	Negative	non_detect
October 2021	A	A13	During 2/3	4	Water	NoCq	NA	Negative	non_detect
October 2021	A	A13	After	5	Water	NoCq	NA	Negative	non_detect
April 2022	A	A5	Net pen	1	Water	NoCq	NA	Negative	detect
April 2022	A	A5	Before	2	Water	NA	NA	-	detect
April 2022	A	A5	During 1/3	3	Water	30.18	NA	Positive	detect
April 2022	A	A5	During 2/3	4	Supernatant	29.83	NA	Positive	detect
April 2022	A	A5	After	5	Supernatant	29.26	NA	Positive	detect
April 2022	A	A5	During 2/3	4	Pellet	28.08	NA	Positive	detect
April 2022	A	A5	After	5	Pellet	29.77	NA	Positive	detect
April 2022	A	A1	Net pen	1	Water	43.57	NA	Negative	detect
April 2022	A	A1	Before	2	Water	42.81	NA	Negative	detect
April 2022	A	A1	During 1/3	3	Water	29.54	NA	Positive	detect
April 2022	A	A1	During 2/3	4	Supernatant	30.33	NA	Positive	detect
April 2022	A	A1	After	5	Supernatant	29.96	NA	Positive	detect
April 2022	A	A1	During 2/3	4	Pellet	28.36	NA	Positive	detect
April 2022	A	A1	After	5	Pellet	27.8	NA	Positive	detect
April 2022	A	A3	Net pen	1	Water	NoCq	NA	Negative	detect
April 2022	A	A3	Before	2	Water	NoCq	NA	Negative	detect
April 2022	A	A3	During 1/3	3	Water	NoCq	NA	Negative	detect
April 2022	A	A3	During 2/3	4	Supernatant	41.14	NA	Negative	detect
April 2022	A	A3	After	5	Supernatant	NoCq	NA	Negative	detect
April 2022	A	A3	During 2/3	4	Pellet	38.88	NA	Positive	detect
April 2022	A	A3	After	5	Pellet	36.66	NA	Positive	detect
May 2022	A	A4	Net pen	1	Water	NoCq	NA	Negative	detect
May 2022	A	A4	Before	2	Water	NoCq	NA	Negative	detect
May 2022	A	A4	During 1/3	3	Water	NoCq	NA	Negative	detect
May 2022	A	A4	During 2/3	4	Supernatant	42.57	NA	Negative	detect
May 2022	A	A4	After	5	Supernatant	36.08	NA	Positive	detect
May 2022	A	A4	During 2/3	4	Pellet	34.83	NA	Positive	detect
May 2022	A	A4	After	5	Pellet	32.24	NA	Positive	detect
May 2022	A	A8	Net pen	1	Water	NoCq	NA	Negative	non_detect
May 2022	A	A8	Before	2	Water	NoCq	NA	Negative	non_detect
May 2022	A	A8	During 1/3	3	Supernatant	NoCq	NA	Negative	non_detect
May 2022	A	A8	During 2/3	4	Supernatant	NoCq	NA	Negative	non_detect
May 2022	A	A8	After	5	Supernatant	NoCq	NA	Negative	non_detect
May 2022	A	A8	During 1/3	3	Pellet	NoCq	NA	Negative	non_detect
May 2022	A	A8	During 2/3	4	Pellet	NoCq	NA	Negative	non_detect
May 2022	A	A8	After	5	Pellet	NoCq	NA	Negative	non_detect
May 2022	A	A2	Net pen	1	Water	NoCq	NA	Negative	detect
May 2022	A	A2	Before	2	Water	NoCq	NA	Negative	detect
May 2022	A	A2	During 1/3	3	Water	31.83	NA	Positive	detect
May 2022	A	A2	During 2/3	4	Supernatant	34.88	NA	Positive	detect
May 2022	A	A2	After	5	Supernatant	33.89	NA	Positive	detect
May 2022	A	A2	During 2/3	4	Pellet	29.06	NA	Positive	detect
May 2022	A	A2	After	5	Pellet	29.68	NA	Positive	detect
June 2022	A	A7	Net pen	1	Water	NoCq	NA	Negative	detect
June 2022	A	A7	Before	2	Water	NoCq	NA	Negative	detect
June 2022	A	A7	During 1/3	3	Supernatant	41.94	NA	Negative	detect
June 2022	A	A7	During 2/3	4	Supernatant	36.18	NA	Positive	detect
June 2022	A	A7	After	5	Supernatant	34.58	NA	Positive	detect
June 2022	A	A7	During 1/3	3	Pellet	36.7	NA	Positive	detect
June 2022	A	A7	During 2/3	4	Pellet	31.6	NA	Positive	detect
June 2022	A	A7	After	5	Pellet	30.8	NA	Positive	detect
January 2022	A	A11	Net pen	1	Water	NA	NA	-	detect
January 2022	A	A11	Before	2	Water	NoCq	NA	Negative	detect
January 2022	A	A11	During 1/3	3	Water	35.5	NA	Positive	detect
January 2022	A	A11	During 2/3	4	Water	NoCq	NA	Negative	detect
January 2022	A	A11	After	5	Water	29	NA	Positive	detect
January 2022	A	A14	Net pen	1	Water	NoCq	NA	Negative	non_detect
January 2022	A	A14	Before	2	Water	NoCq	NA	Negative	non_detect
January 2022	A	A14	During 1/3	3	Water	NoCq	NA	Negative	non_detect
January 2022	A	A14	During 2/3	4	Water	NoCq	NA	Negative	non_detect
January 2022	A	A14	After	5	Water	NoCq	NA	Negative	non_detect
January 2022	A	A12	Net pen	1	Water	NoCq	NA	Negative	non_detect
January 2022	A	A12	Before	2	Water	40.53	NA	Negative	non_detect
January 2022	A	A12	During 1/3	3	Water	40.5	NA	Negative	non_detect
January 2022	A	A12	During 2/3	4	Water	NoCq	NA	Negative	non_detect
January 2022	A	A12	After	5	Water	NoCq	NA	Negative	non_detect
February 2022	A	A6	Net pen	1	Water	34.89	NA	Positive	detect
February 2022	A	A6	Before	2	Water	39.46	NA	Positive	detect
February 2022	A	A6	During 1/3	3	Water	37.54	NA	Positive	detect
February 2022	A	A6	During 2/3	4	Water	35.35	NA	Positive	detect
February 2022	A	A6	After	5	Water	34.98	NA	Positive	detect
March 2022	A	A9	Net pen	1	Supernatant	NoCq	NA	Negative	detect
March 2022	A	A9	Before	2	Supernatant	NoCq	NA	Negative	detect
March 2022	A	A9	During 1/3	3	Supernatant	37.36	NA	Positive	detect
March 2022	A	A9	During 2/3	4	Supernatant	38.5	NA	Positive	detect
March 2022	A	A9	After	5	Supernatant	35.43	NA	Positive	detect
March 2022	A	A9	Net pen	1	Pellet	42.48	NA	Negative	detect
March 2022	A	A9	Before	2	Pellet	NoCq	NA	Negative	detect
March 2022	A	A9	During 1/3	3	Pellet	NoCq	NA	Negative	detect
March 2022	A	A9	During 2/3	4	Pellet	NoCq	NA	Negative	detect
March 2022	A	A9	After	5	Pellet	NoCq	NA	Negative	detect
November 2022	A	A10	Net pen	1	Water	43.08	NA	Negative	detect
November 2022	A	A10	Before	2	Water	NA	NA	-	detect
November 2022	A	A10	During 1/3	3	Water	34.16	NA	Positive	detect
November 2022	A	A10	During 2/3	4	Water	33.18	NA	Positive	detect
November 2022	A	A10	After	5	Water	31.45	NA	Positive	detect
November 2022	A	A15	Before	1	Water	No Cq	NA	Negative	detect
November 2022	A	A15	Before	2	Water	No Cq	NA	Negative	detect
November 2022	A	A15	Before	3	Water	No Cq	NA	Negative	detect
November 2022	A	A15	After	4	Supernatant	30.91	NA	Positive	detect
November 2022	A	A15	After	5	Supernatant	31.2	NA	Positive	detect
November 2022	A	A15	After	6	Supernatant	30.6	NA	Positive	detect
November 2022	A	A15	After	4	Pellet	24.16	26.54	Positive	detect
November 2022	A	A15	After	5	Pellet	No Cq	31.91	Negative	detect
November 2022	A	A15	After	6	Pellet	30.18	26.85	Positive	detect
April 2023	A	A16	Before	1	Water	No Cq	No Cq	Negative	detect
April 2023	A	A16	Before	2	Water	No Cq	No Cq	Negative	detect
April 2023	A	A16	Before	3	Water	No Cq	No Cq	Negative	detect
April 2023	A	A16	After	4	Supernatant	42.31	33.36	Positive	detect
April 2023	A	A16	After	5	Supernatant	43.44	33.82	Positive	detect
April 2023	A	A16	After	6	Supernatant	38.4	34.18	Positive	detect
April 2023	A	A16	After	4	Pellet	31.63	32.99	Positive	detect
April 2023	A	A16	After	5	Pellet	31.85	33.05	Positive	detect
April 2023	A	A16	After	6	Pellet	30.5	31.5	Positive	detect
April 2022	B	B1	Pen	1	Water	No Cq	NA	Negative	non_detect
April 2022	B	B1	Before	2	Water	No Cq	NA	Negative	non_detect
April 2022	B	B1	During 1/2	3	Water	No Cq	NA	Negative	non_detect
April 2022	B	B1	After	4	Water	No Cq	NA	Negative	non_detect
August 2022	B	B2	Before	1	Water	No Cq	NA	Negative	non_detect
August 2022	B	B2	Before	2	Water	No Cq	NA	Negative	non_detect
August 2022	B	B2	Before	3	Water	No Cq	NA	Negative	non_detect
August 2022	B	B2	After	4	Supernatant	No Cq	NA	Negative	non_detect
August 2022	B	B2	After	5	Supernatant	No Cq	NA	Negative	non_detect
August 2022	B	B2	After	6	Supernatant	No Cq	NA	Negative	non_detect
August 2022	B	B2	After	4	Pellet	No Cq	NA	Negative	non_detect
August 2022	B	B2	After	5	Pellet	No Cq	NA	Negative	non_detect
August 2022	B	B2	After	6	Pellet	No Cq	NA	Negative	non_detect
August 2022	B	B3	Before	1	Water	No Cq	NA	Negative	non_detect
August 2022	B	B3	Before	2	Water	No Cq	NA	Negative	non_detect
August 2022	B	B3	Before	3	Water	No Cq	NA	Negative	non_detect
August 2022	B	B3	After	4	Water	No Cq	NA	Negative	non_detect
August 2022	B	B3	After	5	Water	No Cq	NA	Negative	non_detect
August 2022	B	B3	After	6	Water	No Cq	NA	Negative	non_detect
August 2022	B	B4	Before	1	Water	No Cq	NA	Negative	non_detect
August 2022	B	B4	Before	2	Water	No Cq	NA	Negative	non_detect
August 2022	B	B4	Before	3	Water	No Cq	NA	Negative	non_detect
August 2022	B	B4	After	4	Supernatant	No Cq	NA	Negative	non_detect
August 2022	B	B4	After	5	Supernatant	No Cq	NA	Negative	non_detect
August 2022	B	B4	After	6	Supernatant	No Cq	NA	Negative	non_detect
August 2022	B	B4	After	4	Pellet	No Cq	NA	Negative	non_detect
August 2022	B	B4	After	5	Pellet	No Cq	NA	Negative	non_detect
August 2022	B	B4	After	6	Pellet	No Cq	NA	Negative	non_detect
November 2022	B	B5	Before	1	Water	No Cq	NA	Negative	non_detect
November 2022	B	B5	Before	2	Water	No Cq	NA	Negative	non_detect
November 2022	B	B5	Before	3	Water	No Cq	NA	Negative	non_detect
November 2022	B	B5	After	4	Water	No Cq	NA	Negative	non_detect
November 2022	B	B5	After	5	Water	No Cq	NA	Negative	non_detect
November 2022	B	B5	After	6	Water	No Cq	NA	Negative	non_detect
December 2022	B	B6	Before	1	Water	41.11	No Cq	Negative	detect
December 2022	B	B6	Before	2	Water	41.45	No Cq	Negative	detect
December 2022	B	B6	Before	3	Water	43.41	No Cq	Negative	detect
December 2022	B	B6	After	4	Supernatant	No Cq	38.92	Positive	detect
December 2022	B	B6	After	5	Supernatant	No Cq	39.53	Positive	detect
December 2022	B	B6	After	6	Supernatant	No Cq	No Cq	Negative	detect
December 2022	B	B6	After	4	Pellet	No Cq	No Cq	Negative	detect
December 2022	B	B6	After	5	Pellet	No Cq	42.03	Negative	detect
December 2022	B	B6	After	6	Pellet	41.28	No Cq	Negative	detect
January 2023	B	B7	Before	1	Water	42.29	38.12	Negative	detect
January 2023	B	B7	Before	2	Water	42.84	38.47	Negative	detect
January 2023	B	B7	Before	3	Water	43.28	39.96	Negative	detect
January 2023	B	B7	After	4	Supernatant	42.27	No Cq	Negative	detect
January 2023	B	B7	After	5	Supernatant	37.2	36.16	Positive	detect
January 2023	B	B7	After	6	Supernatant	No Cq	No Cq	Negative	detect
January 2023	B	B7	After	4	Pellet	41.5	37.13	Positive	detect
January 2023	B	B7	After	5	Pellet	40.2	37.74	Positive	detect
January 2023	B	B7	After	6	Pellet	40.24	36.98	Positive	detect
January 2023	B	B8	Before	1	Water	No Cq	38.48	Positive	detect
January 2023	B	B8	Before	2	Water	No Cq	No Cq	Negative	detect
January 2023	B	B8	Before	3	Water	No Cq	No Cq	Negative	detect
January 2023	B	B8	After	4	Supernatant	39.89	36.24	Positive	detect
January 2023	B	B8	After	5	Supernatant	39.99	37.67	Positive	detect
January 2023	B	B8	After	6	Supernatant	38.83	34.84	Positive	detect
January 2023	B	B8	After	4	Pellet	No Cq	No Cq	Negative	detect
January 2023	B	B8	After	5	Pellet	No Cq	No Cq	Negative	detect
January 2023	B	B8	After	6	Pellet	33.29	33.34	Positive	detect
March 2023	B	B9	Before	1	Water	No Cq	No Cq	Negative	detect
March 2023	B	B9	Before	2	Water	No Cq	No Cq	Negative	detect
March 2023	B	B9	Before	3	Water	No Cq	40.57	Negative	detect
March 2023	B	B9	After	4	Supernatant	43.28	41.65	Negative	detect
March 2023	B	B9	After	5	Supernatant	No Cq	41.78	Negative	detect
March 2023	B	B9	After	6	Supernatant	No Cq	44.04	Negative	detect
March 2023	B	B9	After	4	Pellet	NA	NA	-	detect
March 2023	B	B9	After	5	Pellet	39	No Cq	Positive	detect
March 2023	B	B9	After	6	Pellet	No Cq	No Cq	Negative	detect
April 2023	B	B10	Before	1	Water	No Cq	No Cq	Negative	detect
April 2023	B	B10	Before	2	Water	No Cq	No Cq	Negative	detect
April 2023	B	B10	Before	3	Water	No Cq	No Cq	Negative	detect
April 2023	B	B10	After	4	Supernatant	39.26	No Cq	Positive	detect
April 2023	B	B10	After	5	Supernatant	No Cq	No Cq	Negative	detect
April 2023	B	B10	After	6	Supernatant	43.2	No Cq	Negative	detect
April 2023	B	B10	After	4	Pellet	43.28	No Cq	Negative	detect
April 2023	B	B10	After	5	Pellet	No Cq	No Cq	Negative	detect
April 2023	B	B10	After	6	Pellet	No Cq	No Cq	Negative	detect
May 2023	B	B11	Before	1	Water	43.25	31.97	Positive	detect
May 2023	B	B11	Before	2	Water	40.39	32.03	Positive	detect
May 2023	B	B11	Before	3	Water	39.38	31.41	Positive	detect
May 2023	B	B11	After	4	Water	39.79	32.53	Positive	detect
May 2023	B	B11	After	5	Water	40.25	32.98	Positive	detect
May 2023	B	B11	After	6	Water	35.62	32.28	Positive	detect
February 2024	C	C1	Before	1	Water	39.15	33.9	Negative	detect
February 2024	C	C1	Before	2	Water	36.84	34.43	Negative	detect
February 2024	C	C1	Before	3	Water	36.17	34.93	Negative	detect
February 2024	C	C1	After	4	Water	28.05	28.87	Positive	detect
February 2024	C	C1	After	5	Water	27.01	28.29	Positive	detect
February 2024	C	C1	After	6	Water	26.62	27.48	Positive	detect
March 2024	C	C1	Before	1	Water	40.24	39.6	Negative	detect
March 2024	C	C1	Before	2	Water	34.92	36.04	Negative	detect
March 2024	C	C1	Before	3	Water	38.2	No Cq	Negative	detect
March 2024	C	C1	After	4	Supernantant	25.25	26.79	Positive	detect
March 2024	C	C1	After	5	Supernantant	25.71	27.46	Positive	detect
March 2024	C	C1	After	6	Supernantant	25.63	27.81	Positive	detect
March 2024	C	C1	After	4	Pellet	22.28	24.04	Positive	detect
March 2024	C	C1	After	5	Pellet	25.05	26.56	Positive	detect
March 2024	C	C1	After	6	Pellet	22.83	25.49	Positive	detect
April 2024	C	C1	Before	1	Water	36.77	36.84	Negative	detect
April 2024	C	C1	Before	2	Water	39.83	39.59	Negative	detect
April 2024	C	C1	Before	3	Water	39.82	No Cq	Negative	detect
April 2024	C	C1	After	4	Water	22.59	24.26	Positive	detect
April 2024	C	C1	Before	1	Water	40.52	No Cq	Negative	detect
April 2024	C	C1	Before	2	Water	42.08	No Cq	Negative	detect
April 2024	C	C1	Before	3	Water	42.16	No Cq	Negative	detect
April 2024	C	C1	After	4	Water	28.37	30.66	Positive	detect
April 2024	C	C1	After	5	Water	29.67	31.66	Positive	detect
April 2024	C	C1	After	6	Water	28.15	29.5	Positive	detect
May 2024	C	C1	Before	1	Water	36.86	36.46	Negative	detect
May 2024	C	C1	Before	2	Water	35.53	37.27	Negative	detect
May 2024	C	C1	Before	3	Water	36.31	37.05	Negative	detect
May 2024	C	C1	After	4	Water	24.26	25.7	Positive	detect
May 2024	C	C1	After	5	Water	25.99	25.93	Positive	detect
May 2024	C	C1	After	6	Water	24.31	25.87	Positive	detect
April 2024	C	C2	Before	1	Water	40.24	No Cq	Negative	non_detect
April 2024	C	C2	Before	2	Water	42.27	37.72	Negative	non_detect
April 2024	C	C2	Before	3	Water	39.94	39.73	Negative	non_detect
April 2024	C	C2	After	4	Water	40.85	38.41	Negative	non_detect
April 2024	C	C2	After	5	Water	42.79	No Cq	Negative	non_detect
April 2024	C	C2	After	6	Water	40.58	No Cq	Negative	non_detect
June 2024	C	C2	Before	1	Water	38.95	37.4	Negative	non_detect
June 2024	C	C2	Before	2	Water	38.29	No Cq	Negative	non_detect
June 2024	C	C2	Before	3	Water	40.06	38.38	Negative	non_detect
June 2024	C	C2	After	4	Water	35.62	No Cq	Negative	non_detect
June 2024	C	C2	After	5	Water	35.72	37.59	Negative	non_detect
June 2024	C	C2	After	6	Water	36.29	35.72	Negative	non_detect
