# Supplementary material for: Environmental DNA screening of Phocoenobacter atlanticus subsp. atlanticus in Atlantic salmon aquaculture
Source: PLoS One. 2026 Apr 27;21(4):e0347930. doi: 10.1371/journal.pone.0347930 (PMC13120051; doi:10.1371/journal.pone.0347930)
Supplement: S2 Table — (XLSX) [file pone.0347930.s002.xlsx]

## Sheet: Supplementary table 2
Supplementary table 2 - Overview of the results from the storage trial where seawater was spiked with P. atlanticus.
Bacterial load	Sea water (ml)	Added bacteria culture (ml)	Storage time (days)	Storage temp. (°C)	DNA ng/µl	Cq-value
High	500	0	0	-	20.4	No Cq
High	500	0	0	-	21.3	No Cq
High	500	500	0	-	38.7	15.2
High	500	500	0	-	35.9	14.4
High	500	500	1	4	113.6	14.63
High	500	500	1	22	2068.6	14.97
High	500	500	2	4	473.2	14.84
High	500	500	2	22	1597.1	14.06
High	500	500	3	4	1602	16.23
High	500	500	3	22	124.4	14.84
High	500	500	5	4	1656.1	15.15
High	500	500	5	22	276.8	17.72
High	500	500	7	4	1544.3	15.14
High	500	500	7	22	226.1	17.67
High	500	500	9	4	1036.9	16.49
High	500	500	9	22	127.2	20.07
Low	500	0	0	-	22.5	No Cq
Low	500	0	0	-	21.9	No Cq
Low	500	30	0	-	32.2	26.18
Low	500	30	0	-	33	26.43
Low	500	30	1	4	82	25.95
Low	500	30	1	22	242.2	25.9
Low	500	30	2	4	203.2	26.86
Low	500	30	2	22	518.7	25.37
Low	500	30	3	4	520.9	26.5
Low	500	30	3	22	707.1	27.5
Low	500	30	5	4	341.9	25.68
Low	500	30	5	22	48.4	30.85
Low	500	30	7	4	266	25.79
Low	500	30	7	22	92.7	No Cq
Low	500	30	9	4	120.8	29.54
Low	500	30	9	22	36.8	No Cq
