# Supplementary material for: Environmental DNA screening of Phocoenobacter atlanticus subsp. atlanticus in Atlantic salmon aquaculture
Source: PLoS One. 2026 Apr 27;21(4):e0347930. doi: 10.1371/journal.pone.0347930 (PMC13120051; doi:10.1371/journal.pone.0347930)
Supplement: S3 Table — (XLSX) [file pone.0347930.s003.xlsx]

## Sheet: Supplementary table 3
Supplementary table 3 - Summary of the binomial GLM results for the effect of sampling location on eDNA detection at trial A
	Estimate	Std. Error	z value	Pr(>|z|)
(Intercept)	1.56862	0.491596	3.19086	0.00141848
After 1/3	-0.875469	0.785281	-1.11485	0.264916
After 2/3	-0.389961	0.754049	-0.517156	0.605047
Before	-4.3412	1.14199	-3.80144	0.000143858
Net pen	-3.8712	1.1583	-3.34213	0.000831379
