# Supplementary material for: Environmental DNA screening of Phocoenobacter atlanticus subsp. atlanticus in Atlantic salmon aquaculture
Source: PLoS One. 2026 Apr 27;21(4):e0347930. doi: 10.1371/journal.pone.0347930 (PMC13120051; doi:10.1371/journal.pone.0347930)
Supplement: S4 Table — (XLSX) [file pone.0347930.s004.xlsx]

## Sheet: Supplementary table 4
Supplementary table 4 - Results of post-hoc analysis using Estimated Marginal Means (EMMs) comparing proportion of detection from the different locations in trial A
Contrast	Estimate	SE	df	z ratio	p value
After - (After 1/3)	0.875	0.785	Inf	1.115	0.7988
After - (After 2/3)	0.390	0.754	Inf	0.517	0.9857
After - Before	4.341	1.140	Inf	3.801	0.0014
After - Net pen	3.871	1.160	Inf	3.342	0.0074
(After 1/3) - (After 2/3)	-0.486	0.838	Inf	-0.579	0.9781
(After 1/3) - Before	3.466	1.200	Inf	2.891	0.0315
(After 1/3) - Net pen	2.996	1.210	Inf	2.467	0.0983
(After 2/3) - Before	3.951	1.180	Inf	3.352	0.0072
(After 2/3) - Net pen	3.481	1.190	Inf	2.914	0.0293
Before - Net pen	-0.470	1.470	Inf	-0.320	0.9977
